# Supplementary material for: Ammonia and Humidity Sensing by Phthalocyanine–Corrole Complex Heterostructure Devices
Source: Sensors (Basel). 2023 Jul 28;23(15):6773. doi: 10.3390/s23156773 (PMC10422489; doi:10.3390/s23156773)
Supplement: Supplementary file 1 [file sensors-23-06773-s001.zip]

Archive with 1 entries (1 files):
- sensors-2440457-supplementary.pdf
